# Supplementary material for: On the variability of dynamic functional connectivity assessment methods
Source: Gigascience. 2024 Apr 8;13:giae009. doi: 10.1093/gigascience/giae009 (PMC11000510; doi:10.1093/gigascience/giae009)
Supplement: giae009_Supplemental_Files [file giae009_supplemental_files.zip]

Archive with 106 entries (103 files):
- Supplementary Files/
- Supplementary Files/.DS_Store
- __MACOSX/Supplementary Files/._.DS_Store
- Supplementary Files/SuppTables/
- Supplementary Files/SuppFigures/
- __MACOSX/Supplementary Files/._SuppFigures
- Supplementary Files/SuppTables/Supplementary_Table_S3.csv
- __MACOSX/Supplementary Files/SuppTables/._Supplementary_Table_S3.csv
- Supplementary Files/SuppTables/.DS_Store
- __MACOSX/Supplementary Files/SuppTables/._.DS_Store
- Supplementary Files/SuppTables/Supplementary_Table_S2.csv
- __MACOSX/Supplementary Files/SuppTables/._Supplementary_Table_S2.csv
- Supplementary Files/SuppTables/Supplementary_Table_S1.csv
- __MACOSX/Supplementary Files/SuppTables/._Supplementary_Table_S1.csv
- Supplementary Files/SuppTables/Supp_Tables_Bibliography.pdf
- __MACOSX/Supplementary Files/SuppTables/._Supp_Tables_Bibliography.pdf
- Supplementary Files/SuppFigures/Supplementary_Fig_S21.png
- __MACOSX/Supplementary Files/SuppFigures/._Supplementary_Fig_S21.png
- Supplementary Files/SuppFigures/Supplementary_Fig_S35-Group1.png
- __MACOSX/Supplementary Files/SuppFigures/._Supplementary_Fig_S35-Group1.png
- Supplementary Files/SuppFigures/Supplementary_Fig_S34.png
- __MACOSX/Supplementary Files/SuppFigures/._Supplementary_Fig_S34.png
- Supplementary Files/SuppFigures/Supplementary_Fig_S20.png
- __MACOSX/Supplementary Files/SuppFigures/._Supplementary_Fig_S20.png
- Supplementary Files/SuppFigures/Supplementary_Fig_S22.png
- __MACOSX/Supplementary Files/SuppFigures/._Supplementary_Fig_S22.png
- Supplementary Files/SuppFigures/Supplementary_Fig_S35-Group2.png
- __MACOSX/Supplementary Files/SuppFigures/._Supplementary_Fig_S35-Group2.png
- Supplementary Files/SuppFigures/Supplementary_Fig_S35-Group3.png
- __MACOSX/Supplementary Files/SuppFigures/._Supplementary_Fig_S35-Group3.png
- Supplementary Files/SuppFigures/Supplementary_Fig_S23.png
- __MACOSX/Supplementary Files/SuppFigures/._Supplementary_Fig_S23.png
- Supplementary Files/SuppFigures/Supplementary_Fig_S37.png
- __MACOSX/Supplementary Files/SuppFigures/._Supplementary_Fig_S37.png
- Supplementary Files/SuppFigures/Supplementary_Fig_S33.png
- __MACOSX/Supplementary Files/SuppFigures/._Supplementary_Fig_S33.png
- Supplementary Files/SuppFigures/Supplementary_Fig_S27.png
- __MACOSX/Supplementary Files/SuppFigures/._Supplementary_Fig_S27.png
- Supplementary Files/SuppFigures/.DS_Store
- __MACOSX/Supplementary Files/SuppFigures/._.DS_Store
- Supplementary Files/SuppFigures/Supplementary_Fig_S26.png
- __MACOSX/Supplementary Files/SuppFigures/._Supplementary_Fig_S26.png
- Supplementary Files/SuppFigures/Supplementary_Fig_S32.png
- __MACOSX/Supplementary Files/SuppFigures/._Supplementary_Fig_S32.png
- Supplementary Files/SuppFigures/Supplementary_Fig_S24.png
- __MACOSX/Supplementary Files/SuppFigures/._Supplementary_Fig_S24.png
- Supplementary Files/SuppFigures/Supplementary_Fig_S30.png
- __MACOSX/Supplementary Files/SuppFigures/._Supplementary_Fig_S30.png
- Supplementary Files/SuppFigures/Supplementary_Fig_S19.png
- __MACOSX/Supplementary Files/SuppFigures/._Supplementary_Fig_S19.png
- Supplementary Files/SuppFigures/Supplementary_Fig_S31.png
- __MACOSX/Supplementary Files/SuppFigures/._Supplementary_Fig_S31.png
- Supplementary Files/SuppFigures/Supplementary_Fig_S25.png
- __MACOSX/Supplementary Files/SuppFigures/._Supplementary_Fig_S25.png
- Supplementary Files/SuppFigures/Supplementary_Fig_S8.png
- __MACOSX/Supplementary Files/SuppFigures/._Supplementary_Fig_S8.png
- Supplementary Files/SuppFigures/Supplementary_Fig_S9.png
- __MACOSX/Supplementary Files/SuppFigures/._Supplementary_Fig_S9.png
- Supplementary Files/SuppFigures/Supplementary_Fig_S18-5.png
- __MACOSX/Supplementary Files/SuppFigures/._Supplementary_Fig_S18-5.png
- Supplementary Files/SuppFigures/Supplementary_Fig_S18-4.png
- __MACOSX/Supplementary Files/SuppFigures/._Supplementary_Fig_S18-4.png
- Supplementary Files/SuppFigures/Supplementary_Fig_S18-1.png
- __MACOSX/Supplementary Files/SuppFigures/._Supplementary_Fig_S18-1.png
- Supplementary Files/SuppFigures/Supplementary_Fig_S18-3.png
- __MACOSX/Supplementary Files/SuppFigures/._Supplementary_Fig_S18-3.png
- Supplementary Files/SuppFigures/Supplementary_Fig_S18-2.png
- __MACOSX/Supplementary Files/SuppFigures/._Supplementary_Fig_S18-2.png
- Supplementary Files/SuppFigures/Supplementary_Fig_S36-Right.png
- __MACOSX/Supplementary Files/SuppFigures/._Supplementary_Fig_S36-Right.png
- Supplementary Files/SuppFigures/Supplementary_Fig_S1.png
- __MACOSX/Supplementary Files/SuppFigures/._Supplementary_Fig_S1.png
- Supplementary Files/SuppFigures/Supplementary_Fig_S2.png
- __MACOSX/Supplementary Files/SuppFigures/._Supplementary_Fig_S2.png
- Supplementary Files/SuppFigures/Supplementary_Fig_S3.png
- __MACOSX/Supplementary Files/SuppFigures/._Supplementary_Fig_S3.png
- Supplementary Files/SuppFigures/Supplementary_Fig_S36-Left.png
- __MACOSX/Supplementary Files/SuppFigures/._Supplementary_Fig_S36-Left.png
- Supplementary Files/SuppFigures/Supplementary_Fig_S7.png
- __MACOSX/Supplementary Files/SuppFigures/._Supplementary_Fig_S7.png
- Supplementary Files/SuppFigures/Supplementary_Fig_S6.png
- __MACOSX/Supplementary Files/SuppFigures/._Supplementary_Fig_S6.png
- Supplementary Files/SuppFigures/Supplementary_Fig_S4.png
- __MACOSX/Supplementary Files/SuppFigures/._Supplementary_Fig_S4.png
- Supplementary Files/SuppFigures/Supplementary_Fig_S5.png
- __MACOSX/Supplementary Files/SuppFigures/._Supplementary_Fig_S5.png
- Supplementary Files/SuppFigures/Supplementary_Fig_S28.png
- __MACOSX/Supplementary Files/SuppFigures/._Supplementary_Fig_S28.png
- Supplementary Files/SuppFigures/Supplementary_Fig_S14.png
- __MACOSX/Supplementary Files/SuppFigures/._Supplementary_Fig_S14.png
- Supplementary Files/SuppFigures/Supplementary_Fig_S15.png
- __MACOSX/Supplementary Files/SuppFigures/._Supplementary_Fig_S15.png
- Supplementary Files/SuppFigures/Supplementary_Fig_S29.png
- __MACOSX/Supplementary Files/SuppFigures/._Supplementary_Fig_S29.png
- Supplementary Files/SuppFigures/Supplementary_Fig_S17.png
- __MACOSX/Supplementary Files/SuppFigures/._Supplementary_Fig_S17.png
- Supplementary Files/SuppFigures/Supplementary_Fig_S16.png
- __MACOSX/Supplementary Files/SuppFigures/._Supplementary_Fig_S16.png
- Supplementary Files/SuppFigures/Supplementary_Fig_S12.png
- __MACOSX/Supplementary Files/SuppFigures/._Supplementary_Fig_S12.png
- Supplementary Files/SuppFigures/Supplementary_Fig_S13.png
- __MACOSX/Supplementary Files/SuppFigures/._Supplementary_Fig_S13.png
- Supplementary Files/SuppFigures/Supplementary_Fig_S11.png
- __MACOSX/Supplementary Files/SuppFigures/._Supplementary_Fig_S11.png
- Supplementary Files/SuppFigures/Supplementary_Fig_S10.png
- __MACOSX/Supplementary Files/SuppFigures/._Supplementary_Fig_S10.png
