# Supplementary material for: On the variability of dynamic functional connectivity assessment methods
Source: Gigascience. 2024 Apr 8;13:giae009. doi: 10.1093/gigascience/giae009 (PMC11000510; doi:10.1093/gigascience/giae009)
Supplement: giae009_Supplemental_Files [file giae009_supplemental_files.zip › Supplementary Files/SuppTables/Supplementary_Table_S3.csv]

Reference	Description	Method	Additional Information
Kong et al. (2021)	Investigating functional organization	SW	developing circuit models
Rashid et al. (2019)	Fusion, investigating functional organization, clinical	SWC	FNC-genomic features, SZ
Allen et al. (2018)	Fusion	SWC	identifying EEG spectral signatures associated with different FNC states
Zhang et al. (2020)	Investigation	HMM	developmental trajectory across childhood
Abrol et al. (2017)	Clinical, fusion	SWC	SZ, fMRI and structural MRI (grey matter)
Xu et al. (2018)	Cognitive, clinical	SWC	Sleep deprivation
Laumann et al. (2017)	Investigation, cognitive	SWC	Assess stability of rs-dFC, effect of head motion, sleep state, and imposed task
