# Supplementary material for: On the variability of dynamic functional connectivity assessment methods
Source: Gigascience. 2024 Apr 8;13:giae009. doi: 10.1093/gigascience/giae009 (PMC11000510; doi:10.1093/gigascience/giae009)
Supplement: giae009_Supplemental_Files [file giae009_supplemental_files.zip › Supplementary Files/SuppTables/Supplementary_Table_S2.csv]

Reference	Description	Method
Braun et al. (2015)	Dynamic reconfiguration of frontal brain network during executive cognition	SW
Chen et al. (2015)	A sustained 2-back working memory (WM) task compared to rest	CAP, SW
Gaviria et al. (2021)	Emotional and cognitive control task	CAP
Xie et al. (2019)	Distinguish task-induced changes	SWC, MTD, DCC, JC
Gonzalez- Castillo et al. (2015)	Task prediction	SWC
Uddin (2021)	Cognitive and behavioral flexibility	SWC
Tan et al. (2022)	Inferring Brain State Dynamics Underlying Naturalistic Stimuli Evoked Emotion Changes	HMM
Stevner et al. (2019)	Sleep stage	HMM
Abdallah et al. (2020)	Impulsivity	HMM
Li et al. (2021)	Across multiple tasks, to investigate anti-correlated functional networks	CAP
Freitas et al. (2020)	Naturalistic stimuli during a TV program	CAP
