# Supplementary material for: On the variability of dynamic functional connectivity assessment methods
Source: Gigascience. 2024 Apr 8;13:giae009. doi: 10.1093/gigascience/giae009 (PMC11000510; doi:10.1093/gigascience/giae009)
Supplement: giae009_Supplemental_Files [file giae009_supplemental_files.zip › Supplementary Files/SuppTables/Supplementary_Table_S1.csv]

Reference	Condition	Method	Additional Information
Al-Hiyali et al. (2021)	ASD	TF	using WTC
Bernas et al. (2018)	ASD	TF	using WTC
de Lacy et al. (2017)	ASD	SWC
Lin et al. (2022)	ASD	HMM
Qiao et al. (2022)	ASD, AD	SW
Dautricourt et al. (2022)	AD, Dementia risk	SWC
Jones et al. (2012)	AD	SW
Sendi et al. (2020)	AD	HMM
Córdova-Palomera et al. (2017)	AD, MCI, SCI	TF	Hilbert transform
Suk et al. (2016)	MCI	HMM
Jie et al. (2018)	MCI	SW
Wee et al. (2016)	MCI	SW
Chen et al. (2017)	MCI	SW
Yaesoubi et al. (2017)	SZ	TF	using WTC
Damaraju et al. (2014)	SZ	SWC
Du et al. (2018)	SZ	SWC
Sendi et al. (2021)	SZ	HMM
Kottaram et al. (2019)	SZ	HMM
Rashid et al. (2016)	SZ, BP	SWC
Díez-Cirarda et al. (2018)	PD	SWC
Engels et al. (2018)	PD	SW
Kim et al. (2017)	PD	SWC
Cordes et al. (2018)	PD	SWC
Liu et al. (2018)	PD	SW
M et al. (2015)	PD	SW
Zhuang et al. (2018)	PD	CAP
Ou et al. (2015)	PTSD	HMM
Charquero-Ballester et al. (2022)	PTSD	HMM
Suo et al. (2022)	PTSD	SWC
Jin et al. (2017)	PTSD	SW
Zendehrouh et al. (2020)	MDD	HMM
Kaiser et al. (2016)	MDD	SW
Zhi et al. (2018)	MDD	SWC
de Lacy and Calhoun (2018)	ADHD	SWC
Sourty et al. (2016)	LBD	HMM
Liu et al. (2017)	Idiopathic generalized epilepsy	SWC
Favaretto et al. (2022)	Stroke	SWC
Premi et al. (2019)	FTD	SW	with identifying meta-states
Cao et al. (2019)	DOC	SWC, HMM
Chen et al. (2017)	Aging	SW
Wang et al. (2017)	Chronic headache	SW, TF	using WTC
Douw et al. (2020)	OCD	SW
Abdallah et al. (2021)	AUD	SW
Zhang et al. (2016)	SZ, ASD, ADHD	SW	8 datasets ( 2 SZ, 2 ASD, 2 ADHD, 2 fMRI-EGG, 2 fMRI-DTI)
